# Supplementary material for: Guideline-Adherent Hypertension in Children and Adolescents: A Multi-Institutional Database Analysis from Taiwan
Source: J Clin Med. 2023 Jun 28;12(13):4367. doi: 10.3390/jcm12134367 (PMC10342897; doi:10.3390/jcm12134367)
Supplement: Supplementary file 1 [file jcm-12-04367-s001.zip]

Archive with 1 entries (1 files):
- jcm-2435157-supplementary.pdf
